# Supplementary material for: Multifunctional, Robust, and Porous PHBV—GO/MXene Composite Membranes with Good Hydrophilicity, Antibacterial Activity, and Platelet Adsorption Performance
Source: Polymers (Basel). 2021 Oct 29;13(21):3748. doi: 10.3390/polym13213748 (PMC8588032; doi:10.3390/polym13213748)
Supplement: Supplementary file 1 [file polymers-13-03748-s001.zip]

Archive with 1 entries (1 files):
- polymers-1412192-supplementary.pdf
